# Supplementary material for: Respiratory muscle training positively affects vasomotor response in young healthy women
Source: PLoS One. 2018 Sep 25;13(9):e0203347. doi: 10.1371/journal.pone.0203347 (PMC6155502; doi:10.1371/journal.pone.0203347)
Supplement: S1 Dataset — (XLSX) [file pone.0203347.s001.xlsx]

## Sheet: Antropometric + spirometry
RMT PRE	AGE	Height (cm)	Weight (kg)	BMI		FVC (L)	FVC % pred	FEV1 (L)	FEV1 %pred	FVC/FEV1	FVC/FEV1 % pred	MIP (cmH20)	MMV (L/min)	MVV (L/min ) pred.	MVV (L/min ) % pred.	RV (L)	RV (L) pred.	RV (L)% pred.	FVC+RV (L)
Pre-RMTWVU2	26	178	58.0598	18.3247		5.09	111	3.83	99.4	1.32898	90.1	53	143	127.198	112.423	0.802	2.036	39.391	5.892
Pre-RMTWVU3	23	170	59.8742	18.8973		3.71	87.1	3.44	94.2	1.07849	107.2	38	137	122.517	111.821	0.827	1.484	55.7278	4.537
Pre-RMTWVU5	24	170	85.0939	26.8571		4.6	108.6	3.81	105	1.20735	96.6	64	139	121.832	114.092	0.38	1.84	20.6522	4.98
Pre-RMTWVU6	45	170	79.3787	25.0532		3.57	94.3	2.89	93.6	1.23529	102.8	55	111	107.447	103.307	0.66	1.428	46.2185	4.23
Pre-RMTWVU7	22	170	65.2266	20.5866		4.22	98.6	3.63	98.9	1.16253	100.2	72	142	123.202	115.258	0.369	1.688	21.8602	4.589
Pre-RMTWVU8	21	160	52.7528	16.6497		3.67	96.2	2.92	86.9	1.25685	89.5	38	110	115.467	95.2653	0.54	1.468	36.7847	4.21
Pre-RMTWVU11	21	165	56.2455	17.752		3.98	98.2	2.87	81.3	1.38676	81.9	34	145	119.677	121.159	0.678	1.592	42.5879	4.658
Pre-RMTWVU12	23	175	70.1254	22.1327		3.96	87.8	3.39	88.6	1.16814	100.2	32	144	126.727	113.63	0.369	1.584	23.2955	4.329
Pre-RMTWVU13	24	163	59.2392	18.6969		3.78	97.1	3.46	102.2	1.09249	104.4	36	127	115.938	109.541	1.25	1.512	82.672	5.03
Pre-RMTWVU15	38	160	55.429	17.4943		3.67	106.4	2.79	95.2	1.31541	90	48	126	103.822	121.362	0.546	1.468	37.1935	4.216
Pre-RMTWVU16	18	170	74.752	23.593		4.84	110.9	4.13	109.4	1.17191	97.3	46	160	125.942	127.043	0.359	1.936	18.5434	5.199
Pre-RMTWVU19	22	157	59.1484	18.6682		4.11	112.7	3.32	102.8	1.23795	90.5	56	118	112.256	105.117	0.582	1.644	35.4015	4.692
RMT POST						FVC (L)	FVC % pred	FEV1 (L)	FEV1 %pred	FVC/FEV1	FVC/FEV1 % pred	MIP (cmH20)	MMV (L/min)	MVV (L/min ) pred.	MVV (L/min ) % pred.	RV (L)	RV (L) pred.	RV (L)% pred.	FVC+RV (L)
Pre-RMTWVU2	26	178	62.5957	19.7563		5.11	111.3	3.67	95.5	1.39237	95.1	88	161	127.198	126.574	0.667	1.022	65.2642	5.777
Pre-RMTWVU3	24	170	60.9628	19.2409		3.68	86.9	3.36	92.7	1.09524	111.1	60	155	121.832	127.224	0.592	0.736	80.4348	4.272
Pre-RMTWVU5	24	170	85.0032	26.8284		4.79	113.1	3.81	105.2	1.25722	93.3	68	168	121.832	137.895	0.54	0.958	56.3674	5.33
Pre-RMTWVU6	45	170	80.3766	25.3682		3.46	91.4	2.8	90.7	1.23571	100	76	141	107.447	131.227	0.69	0.692	99.711	4.15
Pre-RMTWVU7	22	170	65.4987	20.6725		4.6	107.5	4.06	110.5	1.133	101.8	80	156	123.202	126.621	0.344	0.92	37.3913	4.944
Pre-RMTWVU8	21	160	52.4353	16.5495		3.87	100.4	3.47	103.3	1.11527	102.7	36	125	115.467	108.256	0.796	0.774	102.842	4.666
Pre-RMTWVU11	21	165	57.9691	18.296		4.05	99.9	3.5	99.2	1.15714	98.2	38	162	119.677	135.364	0.444	0.81	54.8148	4.494
Pre-RMTWVU12	23	175	70.3975	22.2186		4.04	89.7	3.28	85.8	1.23171	94.9	60	170	126.727	134.147	0.426	0.808	52.7228	4.466
Pre-RMTWVU13	24	163	60.6907	19.155		3.54	90.9	3.24	95.6	1.09259	113.8	40	157	115.938	135.417	0.979	0.708	138.277	4.519
Pre-RMTWVU15	38	160	55.9733	17.6661		3.69	107.2	2.83	96.9	1.30389	90.6	60	146	103.822	140.625	0.604	0.738	81.8428	4.294
Pre-RMTWVU16	18	170	75.0242	23.6789		4.93	112.8	4.21	111.5	1.17102	97.5	60	180	125.942	142.923	0.392	0.986	39.7566	5.322
Pre-RMTWVU19	23	157	58.5134	18.4678		4.03	111.2	3.15	98.3	1.27937	87.9	88	138	111.571	123.688	0.626	0.806	77.6675	4.656
SHAM PRE	AGE	Height (cm)	Weight (kg)	BMI		FVC (L)	FVC % pred	FEV1 (L)	FEV1 %pred	FVC/FEV1	FVC/FEV1 % pred	MIP (cmH20)	MMV (L/min)	MVV (L/min ) pred.	MVV (L/min ) % pred.	RV (L)	RV (L) pred.	RV (L)% pred.	FVC+RV (L)
Sham 1	56	160	74.3891	23.4785		2.62	85.8	2.14	86.8	1.2243	83.9	55	98	107.235	91.3881	0.661	0.524	126.145	3.281
Sham 2	27	178	60	18.937		4.94	120	3.46	101	1.42775	83	58	155	126.513	122.517	0.802	0.988	81.1741	5.742
Sham 3	25	170	60	18.937		4.04	87.1	3.15	94.2	1.28254	97	45	126.2	121.147	104.171	0.827	0.808	102.351	4.867
Sham 4	40	156	54	17.0433		3.33	103	2.28	81	1.46053	70	52	83	99.084	83.7673	0.65	0.666	97.5976	3.98
Sham 5	36	178	58	18.3058		4.13	102	3.43	98	1.20408	82	57	123.3	120.348	102.453	0.8	0.826	96.8523	4.93
Sham 6	27	154	45	14.2028		2.91	90	2.71	96	1.0738	93	60	114.9	106.305	108.085	0.6	0.582	103.093	3.51
Sham 7	23	170	70	22.0932		4.82	119	3.82	108	1.26178	93	59	126.5	122.517	103.251	1	0.964	103.734	5.82
Sham 8	24	165	69	21.7776		4.19	110	3.52	106	1.19034	114	55	128.1	117.622	108.908	0.87	0.838	103.819	5.06
Sham 9	23	163	53	16.7277		3.55	95	3.31	101	1.07251	92	50	132	116.623	113.185	0.75	0.71	105.634	4.3
Sham 10	26	167	52	16.4121		3.38	88	2.97	88	1.13805	83	40	94.7	117.936	80.2978	0.7	0.676	103.55	4.08
Sham 11	23	173	78	24.6181		4.95	119	4.15	113	1.19277	83	50	144	125.043	115.16	1	0.99	101.01	5.95
Sham 12	26	160	65	20.5151		4.05	115	3.23	105	1.25387	90	43	122	112.042	108.888	0.85	0.81	104.938	4.9
SHAM POST	AGE	Height (cm)	Weight (kg)	BMI		FVC (L)	FVC % pred	FEV1 (L)	FEV1 %pred	FVC/FEV1	FVC/FEV1 % pred	MIP (cmH20)	MMV (L/min)	MVV (L/min ) pred.	MVV (L/min ) % pred.	RV (L)	RV (L) pred.	RV (L)% pred.	FVC+RV (L)
Sham 1	56	160	72.5748	22.9058		2.6	82.7	1.98	80.4	1.31313	97.9	55	101	107.235	94.1857	0.759	0.52	145.962	3.359
Sham 2	27	178	60	18.937		4.81	120	3.58	104	1.34358	74	58	152.8	126.513	120.778	0.802	0.962	83.368	5.612
Sham 3	25	170	60	18.937		3.73	85	3.06	97	1.21895	96.5	45	123	121.147	101.53	0.827	0.808	102.351	4.867
Sham 4	40	156	54	17.0433		3.36	114	2.2	87	1.52727	65	52	83	99.092	83.7605	0.65	0.666	97.5976	4.01
Sham 5	36	178	58	18.3058		4.13	102	3.41	97	1.21114	82	57	126.6	120.348	105.195	0.81	0.826	98.063	4.94
Sham 6	27	154	45	14.2028		2.93	91	2.69	96	1.08922	97.9	60	110	106.305	103.476	0.6	0.582	103.093	3.53
Sham 7	23	170	70	22.0932		5.03	124	4.08	115	1.23284	95	59	143.2	122.517	116.882	1	1.006	99.4036	6.03
Sham 8	24	165	69	21.7776		4.06	107	3.52	106	1.15341	102	55	151.6	117.622	128.887	0.8	0.812	98.5222	4.86
Sham 9	23	163	53	16.7277		3.45	93	3.3	101	1.04545	98	50	143.2	116.623	122.789	0.75	0.69	108.696	4.2
Sham 10	26	167	52	16.4121		3.45	90	2.91	87	1.18557	84	40	105.1	117.936	89.1161	0.7	0.69	101.449	4.15
Sham 11	23	173	78	24.6181		4.95	119	4.15	113	1.19277	83	50	144	125.043	115.16	1	0.99	101.01	5.95
Sham 12	26	160	65	20.5151		4.09	116	3.15	103	1.29841	90	43	122	112.042	108.888	0.85	0.818	103.912	4.94

## Sheet: HRV
RMT PRE				Time parameters				frequency domain				LF power Norm/ HFpower Norm
	HR	NN50	PNN50	Mean(ms)	SD	RMS SDD	HRV index	LF max	HF max	LF power Norm (n.u)	HF power Norm	LF/HF	LF Power abs	HF Power abs	Total Power
Pre-RMTWVU2	57	13	4.3	1060	24.5	28.1	2.2	0.06	0.31	48.5	51.5	0.94	215	229	780
Pre-RMTWVU3	85	31	7.3	704	31	34.5	6.7	0.06	0.3	18.7	81.3	0.23	88	385	525
Pre-RMTWVU5	53	176	66.9	1125	121.3	141.6	14.7	0.12	0.16	34.1	65.9	0.52	2640	5103	9390
Pre-RMTWVU6	64	13	4	942	35	24.6	8.3	0.04	0.24	36.8	63.2	0.58	77	132	658
Pre-RMTWVU7	59	169	56.1	1023	93.5	99.2	13.7	0.1	0.27	52.7	48.2	1.33	3616	2711	7258
Pre-RMTWVU8	46	169	72.8	1306	120.8	160.1	16.6	0.06	0.22	15	85	0.18	1072	6087	9726
Pre-RMTWVU11	64	53	16	931	54.8	37.9	10.1	0.05	0.16	67.7	32.2	2.1	2027	966	4221
Pre-RMTWVU12	63	38	11.7	945	51.9	32.5	9.3	0.1	0.16	69.6	30.4	2.29	931	407	2108
Pre-RMTWVU13	90	10	2.1	663	29	23.1	7	0.13	0.19	45.7	54.3	0.84	140	167	417
Pre-RMTWVU15	64	152	43.9	934	79.8	85.5	10.8	0.1	0.3	57.4	42.6	1.35	1911	1416	3737
Pre-RMTWVU16	59	171	57.2	1015	100.4	94.8	13	0.15	0.16	40.1	59.9	0.67	2124	3176	6069
Pre-RMTWVU19	70	125	35.1	852	58	52.8	8.5	0.12	0.32	49.6	50.4	0.99	759	771	2076
RMT POST
Pre-RMTWVU2	52	40	15.4	1143	44.4	50.9	4.8	0.07	0.27	47.5	52.5	0.91	413	456	1270
Pre-RMTWVU3	71	161	45.5	841	67.4	72.1	10.1	0.13	0.26	26.7	73.3	0.36	565	1552	2333
Pre-RMTWVU5	59	188	64.6	1024	91.4	111.6	17.2	0.13	0.21	38.5	61.5	0.63	1622	2587	4897
Pre-RMTWVU6	66	17	5.2	902	69.2	26.5	13.2	0.05	0.25	63.3	36.7	1.73	281	163	2118
Pre-RMTWVU7	62	152	49.2	964	118	117.5	11.5	0.14	0.23	48.7	31.3	0.95	41.81	44.06	13983
Pre-RMTWVU8	54	207	73.4	1120	125.1	143	17.7	0.11	0.23	21.7	78.3	0.28	1810	6531	10495
Pre-RMTWVU11	60	57	18.3	992	32.5	36.4	7.6	0.06	0.3	25.5	74.5	0.34	90	261	651
Pre-RMTWVU12	67	30	9	890	34.1	33.4	7.1	0.08	0.19	20.7	79.3	0.26	100	380	687
Pre-RMTWVU13	93	0	0	649	36.5	14.9	8.6	0.14	0.34	53.6	46.4	1.15	94	82	699
Pre-RMTWVU15	58	154	53.8	1042	68.2	78.4	11	0.08	0.3	40.9	59.1	0.69	1181	1705	3680
Pre-RMTWVU16	65	95	29.5	926	95.4	51.2	14.7	0.05	0.15	73.6	26.4	2.79	2532	909	9033
Pre-RMTWVU19	62	186	60.2	964	106.8	130	10.7	0.15	0.15	27.6	72.4	0.38	2155	5650	8672
				Time parameters				frequency domain
SHAM PRE	HR	NN50	PNN50	Mean(ms) RR	SD	RMS SDD	HRV index	LF max	HF max	LF power Norm	HF power Norm	LF/HF	LF Power abs	HF Power abs	Total Power
Sham 1	74	2	0.5	807	27	15	5.6	0.06	0.3	62.6	37.4	1.67	100	60	274
Sham 2	59.16	225	77.3	1029.6	126.1	149		0.0742	0.2344	26.4	73.6	0.359	3126	8720	13360
Sham 3	73.44	113	31	819.3	44.7	55.3		0.0977	0.1758	22.2	77.5	0.286	258	901	1394
Sham 4	74.3	81	22	813.2	69.6	43.8		0.1055	0.1992	79.4	20.6	3.862	3124	809	4541
Sham 5	52.52	83	31.9	1146	71.2	58.5		0.0684	0.1816	76.8	23.2	3.31	3314	1000	5564
Sham 6	77.51	68	17.7	776.6	43.2	38.8		0.0898	0.2188	33.5	66.4	0.505	459	910	1691
Sham 7	67.31	176	52.7	894.8	55.4	65.2		0.0918	0.3613	31.3	68.6	0.456	701	1537	3042
Sham 8	67.5	11	3.3	889.7	27.4	19.7		0.0996	0.2734	71.1	28.9	2.458	344	140	860
Sham 9	78.77	10	2.6	763.2	33.4	23.4		0.0684	0.2539	61.9	38.1	1.623	362	223	1031
Sham 10	61.9	189	62	981.6	116.3	115.6		0.0859	0.2344	28.6	71.4	0.4	2150	5372	12642
Sham 11	57.51	211	75.6	1066.2	161	181.2		0.1484	0.1523	36.6	60.4	0.656	8399	12798	24629
Sham 12	68.4	57	16.8	880.5	53.1	36.9		0.0469	0.1641	41.4	58.6	0.706	878	1244	3702
				Time parameters				frequency domain
SHAM POST	HR	NN50	PNN50	Mean(ms) RR	SD	RMS SDD	HRV index	LF max	HF max	LF power Norm	HF power Norm	LF/HF	LF Power abs	HF Power abs	Total Power
Sham 1	68	4	1.2	889	28	20.5	6.2	0.09	0.28	63.6	36.4	1.75	243	139	539
Sham 2	59.16	225	77.3	1029.6	126.1	149		0.0742	0.2344	26.4	73.6	0.359	3126	8720	13360
Sham 3	73.44	113	31	819.3	44.7	55.3		0.0977	0.1758	22.2	77.5	0.286	258	901	1394
Sham 4	74.3	81	22	813.2	69.6	43.8		0.1055	0.1992	79.4	20.6	3.862	3124	809	4541
Sham 5	50.85	136	54.4	1192	118.6	97.6		0.1348	0.1621	63.4	36.6	1.73	4259	2462	10898
Sham 6	67.7	58	17.3	888.5	43.2	37.5		0.0566	0.1836	27.5	72.4	0.38	250	658	1245
Sham 7	57.58	58	20.3	1045.6	57.5	56.7		0.0645	0.3359	33.3	66.7	0.499	743	1489	3151
Sham 8	67.5	11	3.3	889.7	27.4	19.7		0.0996	0.2734	71.1	28.9	2.458	344	140	860
Sham 9	80.22	1	0.3	749.3	31	15.8		0.041	0.3574	66.6	33.1	2.015	170	84	697
Sham 10	55.8	187	68.5	1091.1	136.6	149		0.0918	0.1855	43.5	56.5	0.769	7597	9877	19022
Sham 11	57.51	211	75.6	1066.2	161	181.2		0.1484	0.1523	36.6	60.4	0.656	8399	12798	24629
Sham 12	68.6	58	17.0088	876.915	40.0625	36.7002		0.043	0.2813	35.5	64.5	0.551	390	708	1617

## Sheet: FMD
											BASEline	4	8	12	16	20	30	40	50	60	70	80	90	100	110	120
RMT PRE	Baseline diameter(cm)	Baseline diameter(mm)	Dbas Log10	peak diameter	Diff Diameter	Diff Diameter (mm)	Time To Peak	Sum Shear Value at peak	FMD(%) at peak	FMD/Shear	BF	BF	BF	BF	BF	BF	BF	BF	BF	BF	BF	BF	BF	BF	BF	BF	AUC
Pre-RMTWVU2	0.28	28	1.44716	0.32	0.04	0.4	45	367466	14.2857	0.0388763	32.6225	373	424	409.089	393.821	390.004	197.9	189.296	181.597	165.792	123.555	103.055	83.7021	57.8493	54.3715	49.367	27.7176
Pre-RMTWVU3	0.27	27	1.43136	0.3	0.03	0.3	25	266970	11.1111	0.0416194	32.6356	348	432	327.166	220.191	189.16	183.294	178.128	164.005	155.65	121.17	100.185	87.7918	79.564	61.8247	48.7464	30.2467
Pre-RMTWVU5	0.3	30	1.47712	0.34	0.04	0.4	25	208566	13.3333	0.0639285	55.5591	329.166	492.153	470.018	353.329	219.584	136.029	134.69	145.941	114.793	102.216	103.084	90.6439	87.9859	81.8375	78.0617	25.6534
Pre-RMTWVU6	0.37	37	1.5682	0.41	0.04	0.4	35	284380	10.8108	0.0210975	45.1566	376	624.137	505.314	464.914	412.157	350.607	327.793	302.466	227.793	199.671	287.314	261.179	218.881	189.725	171.304	69.5169
Pre-RMTWVU7	0.28	28	1.44716	0.32	0.04	0.4	45	228467	14.2857	0.0625285	31.0339	358	454.324	298.564	209.761	317.013	116.793	105.834	125.381	193.652	99.6945	97.6678	84.097	83.6433	82.7829	79.8846	28.5609
Pre-RMTWVU8	0.26	26	1.41497	0.27	0.01	0.1	35	284380	3.84615	0.0383446	46	301	595	488.666	381.417	343.619	305.271	263.141	259.843	158.71	157.507	154.003	53.5912	44.8848	42.177	39.533	21.5917
Pre-RMTWVU11	0.3	30	1.47712	0.34	0.04	0.4	35	462342	13.3333	0.0288387	45.7196	324.595	400.966	350.037	302.14	399.196	193.454	184.237	164.067	151.569	120.637	108.622	95.1586	98.8896	101.651	94.1876	34.3477
Pre-RMTWVU12	0.29	29	1.4624	0.31	0.02	0.2	55	247950	6.89655	0.0278142	35.5095	300	543.436	458.252	422.993	319.304	267.777	211.076	180.473	176.722	136.153	102.26	70.6751	48.4561	39.273	41.4784	24.3133
Pre-RMTWVU13	0.27	27	1.43136	0.3	0.03	0.3	25	394394	11.1111	0.0281726	43	413.086	512.333	484.407	385.345	367.802	302.386	217.238	205.881	174.869	129.065	105.526	100.267	90.4701	82.7087	60.3579	57.0584
Pre-RMTWVU15	0.31	31	1.49136	0.33	0.02	0.2	25	236903	6.45161	0.0272332	49.8147	408.14	398.199	340.631	318.723	281.905	287.175	270.291	262.081	256.59	223.233	205.22	143.793	127.679	119.417	112.232	49.9248
Pre-RMTWVU16	0.34	34	1.53148	0.38	0.04	0.4	35	109887	11.7647	0.107062	60.0317	399	595.516	530.766	473.326	384.865	278.649	254.051	220.052	188.699	158.239	141.261	127.345	111.874	109.854	105.871	58.7157
Pre-RMTWVU19	0.32	32	1.50515	0.37	0.05	0.5	35	320860	15.625	0.0486972	42.8021	421.186	565.55	476.476	308.477	243.831	215.831	192.134	143.379	198.136	180.875	105.868	75.0582	61.1336	54.2935	56.9646	25.93
RMT POST
Pre-RMTWVU2	0.29	29	1.4624	0.33	0.04	0.4	45	264576	14	0.0529149	34.7169	176.474	279.806	247.896	209.493	209.086	212.418	198.086	176.806	134.245	117.005	92.2696	79.2349	78.1059	69.3905	59.4982	30.1499
Pre-RMTWVU3	0.29	29	1.4624	0.33	0.04	0.4	25	235443	14	0.0594624	35.7593	263.972	306.64	250.292	196.434	181.631	175.889	171.932	143.741	133.581	120.751	110.487	103.919	96.8369	76.3392	61.0907	27.4763
Pre-RMTWVU5	0.33	33	1.51851	0.36	0.03	0.3	25	150168	9	0.059933	55.8852	228.796	305.916	281.294	172.966	155.674	130.857	121.779	110.962	100.214	94.3833	91.1972	86.9222	79.9599	66.4747	64.9579	27.4815
Pre-RMTWVU6	0.35	35	1.54407	0.41	0.06	0.6	25	463860	17	0.036649	46.9896	341.352	425.739	309.41	293.641	265.76	241.39	227.772	195.088	173.513	155.165	135.318	118.806	108.25	90.7126	78.4946	58.1842
Pre-RMTWVU7	0.29	29	1.4624	0.32	0.03	0.3	15	186918	10	0.0534994	30.8331	231.406	315.026	281.409	200.382	160.788	131.671	121.435	118.154	109.999	96.2202	70.7899	64.4202	54.142	49.8955	49.799	22.5651
Pre-RMTWVU8	0.28	28	1.44716	0.3	0.02	0.2	25	15901.3	7	0.440215	43.8296	252.9	398.189	253.36	222.993	210.694	205.393	150.861	100.147	83.4567	75.5629	61.0857	49.9086	43.5092	44	44	18.3836
Pre-RMTWVU11	0.32	32	1.50515	0.36	0.04	0.4	55	198847	13	0.0653769	42.8021	336.594	451.15	391.962	295.195	200.629	150.278	100.404	95.9132	79.7517	70.273	73.4703	70.8307	63.7303	60.5998	60.4622	20
Pre-RMTWVU12	0.3	30	1.47712	0.34	0.04	0.4	25	213154	13	0.0609888	43.2506	211.598	359.531	239.312	132.218	124.932	123.112	117.525	105.246	98.619	78.0476	70.1096	58.234	49.4192	48.0336	42.286	17
Pre-RMTWVU13	0.27	27	1.43136	0.29	0.02	0.2	25	346477	7	0.0202034	33.8005	203.494	388.9	300.76	252.546	230.01	189.112	160.762	106.452	92.9049	84.1858	75.3929	62.1021	60.8735	62.1417	59.962	19
Pre-RMTWVU15	0.3	30	1.47712	0.34	0.04	0.4	15	170570	13	0.0762151	50.5454	389.61	442.61	404.633	358.003	300.526	252.282	181.185	156.017	138.258	99.4173	90.5378	80.4054	82.5844	80.2965	73.8684	27.0712
Pre-RMTWVU16	0.34	34	1.53148	0.38	0.04	0.4	25	83357.4	12	0.143958	62.5375	299.659	491.621	320.956	286.119	256.312	203.247	178.612	149.082	124.866	107.607	105.543	102.511	99.5429	92.3821	90.4467	25.5845
Pre-RMTWVU19	0.32	32	1.50515	0.36	0.04	0.4	25	261989	13	0.0496203	36.722	386.508	417.401	352.416	244.838	190.772	183.473	181.262	170.929	165.323	145.658	116.526	116.465	94.1128	89.7156	87.0895	35.4669
SHAM PRE											BASEline	4	8	12	16	20	30	40	50	60	70	80	90	100	110	120
	Baseline diameter(cm)	Baseline diameter(mm)	Dbas Log10	peak diameter	Diff Diameter	Diff Diameter (mm)	Time To Peak	SH	FMD(%) at peak	FMD/Shear	BF	BF	BF	BF	BF	BF	BF	BF	BF	BF	BF	BF	BF	BF	BF	BF	AUC
Sham 1
Sham 2	0.29	29	1.4624	0.32	0.03	0.3	45	316485	6.66667	0.0210647	54.2867	277.418	317.05	365.003	299.215	276.099	120.025	106.875	95.0621	59.4468	53.9399	54.2947	40.2702	44.7832	42.4869	35.4673	24.104
Sham 3	0.34	34	1.53148	0.37	0.03	0.3	25	293911	8.82353	0.0408679	49.0277	457.592	467.397	465.855	406.396	358.483	205.795	175.474	111.607	80.2402	83.1265	77.3548	78.9891	69.7283	54.4752	54.4752	40.9192
Sham 4	0.31	31	1.49136	0.34	0.03	0.3	25	251580	9.67742	0.0384666	33.5117	326.512	364.553	372.045	363.359	319.267	305.061	251.676	246.773	190.201	156.69	106.453	104.611	96.4593	75.4925	75.6277	47.3917
Sham 5	0.22	22	1.34242	0.26	0.04	0.4	35	374240	18.1818	0.0383388	30.5627	255.518	256.265	271.721	241.308	187.938	107.207	64.3486	52.7199	33.9839	33.2996	32.1592	32.3873	32.9057	26.9134	27.3696	20.5227
Sham 6	0.25	25	1.39794	0.28	0.03	0.3	25	293911	12	0.030878	29.1579	263.562	321.031	337.671	308.682	260.899	212.434	152.583	89.5147	75.1796	51.5418	50.0691	45.0622	39.1717	37.9936	35.3429	31.1057
Sham 7	0.25	25	1.39794	0.28	0.03	0.3	14	260476	12	0.0747776	22.9729	192.03	232.38	272.765	274.133	212.065	94.949	26.6005	26.6005	23.0167	20.612	23.0167	22.3297	25.0779	27.8262	26.7956	19.5792
Sham 8	0.28	28	1.44716	0.32	0.04	0.4	25	317270	14.2857	0.0450269	41.0091	339.156	399.007	400.275	332.902	319.359	237.414	137.413	114.087	90.8438	77.613	77.1889	70.8272	59.3761	64.9952	61.4283	36.4557
Sham 9	0.24	24	1.38021	0.29	0.05	0.5	25	257476	20.8333	0.0809137	14.386	201.16	218.212	237.962	239.099	224.257	136.173	91.9934	51.6063	42.6867	30.9251	29.1579	25.5148	25.5148	24.429	24.429	23.1946
Sham 10	0.24	24	1.38021	0.26	0.02	0.2	35	278211	8.33333	0.0299533	18.1861	198.418	187.561	201.404	209.004	155.803	32.1031	24.5289	14.386	16.286	12.2145	16.286	15.7431	17.1003	14.386	15.7431	14.6467
Sham 11	0.34	34	1.53148	0.36	0.02	0.2	25	267584	5.88235	0.0219832	40.8564	414.136	474.479	494.635	473.934	487.214	398.804	192.298	144.904	91.5184	91.5184	71.3625	69.1835	66.4598	51.3692	51.4719	49.8447
Sham 12	0.3	30	1.47712	0.36	0.06	0.6	25	321873	20	0.0621362	31.3845	486.372	546.15	562	532.251	372.528	191.768	121.534	97.7161	43.3615	43.3615	34.383	40.3117	43.6202	33.8698	27.1716	45.6871
SHAM POST
											BASEline	4	8	12	16	20	30	40	50	60	70	80	90	100	110	120
Sham 1
Sham 2	0.3	30	1.47712	0.32	0.02	0.2	45	303764	6.66667	0.0175817	53.4385	317.05	356.681	370.155	350.743	311.725	215.026	139.028	107.608	72.1288	36.5757	45.1796	48.7676	57.0689	52.3132	55.4837	29.7558
Sham 3	0.34	34	1.53148	0.37	0.03	0.3	35	240613	8.82353	0.036671	47.9382	364.984	436.346	427.63	372.055	324.842	168.562	145.798	120.639	66.5691	66.963	72.452	57.7437	56.6542	61.0122	58.8332	35.3176
Sham 4	0.31	31	1.49136	0.34	0.03	0.3	55	262743	9.67742	0.0266784	41.2103	319.783	338.868	351.591	352.326	287.126	189.155	138.974	111.873	96.9659	68.0394	53.4385	43.6838	44.108	41.5633	39.4427	31.696
Sham 5	0.22	22	1.34242	0.26	0.04	0.4	35	374240	18.1818	0.0383388	30.5627	255.518	256.265	271.721	241.308	187.938	107.207	64.3486	52.7199	33.9839	33.2996	32.1592	32.3873	32.9057	26.9134	27.3696	20.5227
Sham 6	0.25	25	1.39794	0.28	0.03	0.3	25	374211	12	0.0320675	27.6853	263.562	321.031	337.671	300.4	222.99	212.434	152.583	89.5147	75.1796	51.5418	50.0691	45.0622	39.1717	37.9936	35.3429	30.6549
Sham 7	0.25	25	1.39794	0.28	0.03	0.3	14	303764	12	0.073803	16.4934	259.476	372.394	357.274	385.611	287.326	219.16	162.884	89.1702	77.2808	52.3132	38.8386	47.1611	50.7279	40.1934	34.6968	37.09
Sham 8	0.29	29	1.4624	0.32	0.03	0.3	25	343369	13.7931	0.04017	42.8017	389.338	458.044	500.411	431.749	422.519	348.962	280.196	142.151	98.5304	82.1087	80.0559	75.4373	68.5219	63.2139	52.1661	48.0803
Sham 9	0.24	24	1.38021	0.29	0.05	0.5	35	290349	22	0.0747194	23.0719	218.537	266.314	258.669	266.314	236.688	260.773	134.952	129.971	109.139	107.725	69.1307	67.4343	64.0414	63.1931	61.0726	32.5491
Sham 10	0.24	24	1.38021	0.27	0.03	0.3	25	258898	8	0.0348288	15.4717	269.225	269.225	269.225	301.037	260.899	171.767	64.7953	43.9722	41.2579	42.8865	37.7293	29.8577	27.3908	26.8017	24.7005	27.5823
Sham 11	0.34	34	1.53148	0.36	0.02	0.2	25	267584	5.88235	0.0219832	40.8564	414.136	474.479	494.635	473.934	487.214	398.804	192.298	144.904	91.5184	91.5184	71.3625	69.1835	66.4598	51.3692	51.4719	49.8447
Sham 12	0.3	30	1.47712	0.36	0.06	0.6	25	321873	20	0.0621362	31.3845	486.372	546.15	562	532.251	372.528	191.768	121.534	97.7161	43.3615	43.3615	34.383	40.3117	43.6202	33.8698	27.1716	45.6871
